# Supplementary material for: A Comparison of Two Peripheral Nerve Blocks Combined With General Anesthesia in Elderly Patients Undergoing Arthroplasty for Hip Fractures: A Pilot Randomized Controlled Trial
Source: Front Surg. 2022 Feb 17;9:715422. doi: 10.3389/fsurg.2022.715422 (PMC8891216; doi:10.3389/fsurg.2022.715422)
Supplement: Supplementary file 1 [file Data_Sheet_1.ZIP]

Archive with 4 entries (3 files):
- 715422/
- 715422/A组数据统计.xlsx
- 715422/B组统计数据.xlsx
- 715422/血流动力学.xlsx
