# Supplementary material for: A Comparison of Two Peripheral Nerve Blocks Combined With General Anesthesia in Elderly Patients Undergoing Arthroplasty for Hip Fractures: A Pilot Randomized Controlled Trial
Source: Front Surg. 2022 Feb 17;9:715422. doi: 10.3389/fsurg.2022.715422 (PMC8891216; doi:10.3389/fsurg.2022.715422)
Supplement: Supplementary file 1 [file Data_Sheet_1.ZIP › 715422/A组数据统计.xlsx]

## Sheet: patient
编号	性别	年龄	受教育时间	ASA分级	体重	身高	BMI	既往史	手术麻醉史	诊断	手术类型
2	男	79	6	2	80	169	28.0102	早搏，高血压		右股骨颈骨折	右侧双极头置换
4	女	76	9	2	60	154	25.2994	高血压	0	左股骨颈骨折	左双极头置换
5	女	75	6	2	40	150	17.7778	0	0	右股骨颈骨折	右双极头置换
9	女	78	6	3	55	160	21.4844			右股骨颈骨折	右侧双极头置换
11	男	77	12	2	55	172	18.5911		肠癌术后	左侧股骨颈骨折	左侧双极头置换	排除
14	男	78	12	2	55	172	18.5911		肠癌术后	左股骨颈骨折	左双极头置换
16	女	83	6	2	50	150	22.2222			左股骨颈骨折	左双极头置换
19	女	65	9	2	69	159	27.2932	0	0	左股骨颈骨折	左双极头置换
20	女	80	6	2	50	145	23.7812	0	0	左侧股骨颈骨折	左双极头置换
21	女	77	6	2	55	160	21.4844	0	0	左股骨粗隆骨折	切开复位内固定
23	女	80	9	2	65	155	27.0552	THN	0	左股骨粗隆骨折	切开复位内固定
24	男	80	9	2	52	170	17.9931	0	0	右股骨粗隆骨折	切开复位内固定
25	男	77	9	3	54	155	22.4766	0	0	右股骨粗隆骨折	切开复位内固定
28	女	73	6	2	47	150	20.8889	0	0	右股骨颈骨折	右侧双极头置换
29	女	81	6	3	60	162	22.8624	心脏病，DM	0	左股骨颈骨折	左侧双极头置换
30	女	87	6	3	65	160	25.3906	0	0	右股骨粗隆骨折	右粗隆骨折切开复位内固定
33	男	83	15	2	62	166	22.4996	0	0	左股骨粗隆骨折	切开复位内固定
34	女	65	15	2	69	159	27.2932	DM	0	右股骨颈骨折	右侧双极头置换
37	男	85	16	2	70	170	24.2215	0	0	左股骨粗隆骨折	切开复位内固定
41	女	77	16	2	60	160	23.4375	0	0	右股骨颈骨折	右双极头置换
43	女	83	12	3	46	158	18.4265	0	0	右股骨颈骨折	右双极头置换
46							#DIV/0!
50							#DIV/0!
52							#DIV/0!
55							#DIV/0!
56							#DIV/0!
60							#DIV/0!

## Sheet: surgical
编号	麻醉时间(min)	手术时间(min)	高血压次数	降压药	低血压次数	麻黄碱用量（mg）	舒芬太尼用量（ug）	总输液量	失血量	输血量	睁眼时间(min)
2	30	25	2	佩尔地平	0	0	15	1000	600	2U	5
4	80	60	1	亚宁定	1	5	7.5	1250	400	0	10
5	60	50	0	0	1	10	7.5	1000	200	2U	10
9	40	35	0		1	10	5	500	500	2U	10
11												排除
14	55	45	0	0	1	5	7.5	1100	200	0	12
16	50	40	1	佩尔地平	0	0	7.5	1000	350	0	10
19	50	40	0	0	0	0	10	1200	150	0	5
20	45	30	0	0	1	10	7.5	1200	450	2U	5
21	90	70	1	0	1	5	10	1500	500	2U	20
23	70	55	0	0	0	0	10	1500	300	0	17
24	70	60	1	0	0	0	10	1500	450	2U	12
25	60	50	0	0	1	5	5	1000	300	0	17
28	30	25	0	0	1	5	2.5	1000	400	2U	15
29	60	55	0	0	0	0	5	1500	300	0	10
30	85	65	0	0	0	0	10	1300	200	0	10
33	70	65	1	0	0	0	12.5	1400	350	0	10
34	55	45	1		0	0	10	1200	400	2U	12
37	70	60	0		0	0	10	1500	600	2U	10
41	75	45	0	0	3	15	10	1000	300	2U	5
43	60	40	0	0	1	5	5	1200	120	0	10
46
50
52
55
56
60

## Sheet: baseline
	生理因素										伤害性因素		情绪因素			认知因素
编号	P1收缩压	P2心率	P3体温	P4呼吸	P5氧气需求	P6呼吸	P7躁动	P8意识	P9指令		N1疼痛	N2恶心	E1抑郁悲伤	E2焦虑紧张		C1	C2	C3	C4	C5
2	2	3	3	3	3	3	3	3	3
4	2	3	3	3	3	3	3	3	3		3	1	1	1		3	6	1	2
5	3	3	3	3	3	3	3	3	3		2	1	1	1		3	6	2	2
9	3	3	3	3	3	3	3	3	3		2	1	1	1		3	6	2	2
11															排除
14	3	3	3	3	3	3	3	3	3		2	1	1	1		3	6	2	4
16	2	3	3	3	3	3	3	3	3		3	1	2	3		3	6	2	2
19	3	3	3	3	3	3	3	3	3		2	1	1	1		3	6	3	3
20	3	3	3	3	3	3	3	3	3		1	1	1	1		3	4	3	3
21	3	2	3	3	3	3	3	3	3		3	1	1	1		3	6	2	1
23	3	3	3	3	3	3	3	3	3		3	1	2	2		3	6	1	3
24	3	3	3	3	3	3	3	3	3		3	1	1	1		3	6	3	4
25	2	3	3	3	3	3	3	3	3		3	2	1	1		3	6	2	3
28	3	3	3	3	3	3	3	3	3		3	2	1	1		3	6	2	3
29	2	3	3	3	3	3	3	3	3		3	1	1	1		3	6	1	0
30	2	3	3	3	3	3	3	3	3		2	1	1	1		3	6	1	2
33	2	3	3	3	3	3	3	3	3		2	1	1	1		3	6	5	7
34	2	3	3	3	3	3	3	3	3		4	1	2	3		3	6	1	4
37	2	2	3	3	3	3	3	3	3		2	1	1	1		3	6	3	1
41	3	3	3	3	3	3	3	3	3		1	1	1	1		3	6	3	4
43	2	3	3	3	3	3	3	3	3		1	1	1	1		3	6	2	5

## Sheet: immediate recovery
	生理因素									伤害性因素		情绪因素		认知因素
编号	P1收缩压	P2心率	P3体温	P4呼吸	P5氧气需求	P6呼吸	P7躁动	P8意识	P9指令	N1疼痛	N2恶心	E1抑郁悲伤	E2焦虑紧张	C1	C2	C3	C4	C5
2	2	3	3	3	3	3	3	3	3	2	1	1	1	3	6	2	1
4	2	3	3	3	3	3	3	3	3	2	1	1	1	3	6	1	2
5	3	3	3	3	3	3	3	3	3	1	1	1	1	3	6	2	1
9	3	3	3	3	3	3	3	3	3	3	1	1	1	3	6	2	1
11
14	3	3	3	3	3	3	3	3	3	1	1	1	1	3	6	2	2
16	3	3	3	3	3	3	3	3	3	5	2	1	1	3	6	2	1
19	3	3	3	3	3	3	3	3	3	2	1	1	1	3	6	2	2
20	2	3	3	3	3	3	3	3	3	1	1	1	1	3	4	2	3
21	3	2	3	3	3	1	3	2	2	888	888	888	888	888	888	888	888
23	3	3	3	3	3	3	3	3	3	888	888	888	888	888	888	888	888
24	2	3	3	3	3	3	3	3	3	1	1	1	1	3	6	3	5
25	3	3	3	3	3	2	3	1	1	888	888	888	888	888	888	888	888
28	3	3	3	3	3	3	3	3	3	3	2	1	1	3	6	1	2
29	2	3	3	3	3	3	3	3	3	3	1	1	1	3	6	0	0
30	3	3	3	3	3	3	3	3	3	2	1	1	1	3	6	1	2
33	3	3	3	3	3	3	3	3	3	1	1	1	1	3	6	3	5
34	3	3	3	3	3	3	3	3	3	1	1	1	1	3	6	2	2
37	3	3	3	3	3	3	3	3	3	1	1	1	1	3	6	3	1
41	3	3	3	3	3	3	3	3	3	1	1	1	1	3	6	3	5
43	2	3	3	3	3	3	3	3	3	1	1	1	1	3	6	2	4
46
50
52
55
56
60

## Sheet: early recovery
	生理因素										伤害性因素		情绪因素			认知因素
编号	P1收缩压	P2心率	P3体温	P4呼吸	P5氧气需求	P6呼吸	P7躁动	P8意识	P9指令		N1疼痛	N2恶心	E1抑郁悲伤	E2焦虑紧张		C1	C2	C3	C4	C5
2	2	3	3	3	3	3	3	3	3		2	1	1	1
4	2	3		3	3	3	3	3	3		2	1	1	1		3	6	1	3
5	3	3	3	3	3	3	3	3	3		1	1	1	1		3	6	2	1
9	3	3	3	3	3	3	3	3	3		1	1	1	1		3	6	2	2
11
14	3	3	3	3	3	3	3	3	3		1	1	1	1		3	6	2	2
16	3	3	3	3	3	3	3	3	3		2	1	1	1		3	6	2	2
19	3	3	3	3	3	3	3	3	3		2	1	1	1		3	6	1	2
20	2	3	3	3	3	3	3	3	3		1	1	1	1		3	6	1	3
21	3	3	3	3	3	3	3	3	3		1	1	1	1		3	6	2	1
23	2	3	3	3	3	3	3	3	1		1	1	1	1		3	6	2	2
24	2	3	3	3	3	3	3	3	3		2	1	1	1		3	6	2	4
25	3	3	3	3	3	3	3	3	3		2	1	1	1		3	6	2	2
28	3	3	3	3	3	3	3	3	3		2	1	1	1		3	6	2	2
29	2	3	3	3	3	3	3	3	3		2	1	1	1		3	6	0	0
30	3	3	3	3	3	3	3	3	3		2	1	1	1		3	6	1	2
33	2	3	3	3	3	3	3	3	3		2	1	1	1		3	6	4	5
34	2	3	3	3	3	3	3	3	3		1	1	1	1		3	6	2	3
37	3	3	3	3	3	3	3	3	3		2	1	1	1		3	6	2	2
41	3	3	3	3	3	3	3	3	3		1	1	1	1		3	6	3	5
43	2	3	3	3	3	3	3	3	3		2	1	1	1		3	6	2	5
46
50
52
55
56
60

## Sheet: 1d recovery
	生理因素								伤害性因素			情绪因素			认知因素					患者评价
编号	P1收缩压	P2心率	P3体温	P4呼吸	P5氧气需求	P6呼吸	P7躁动		N1疼痛	N2恶心		E1抑郁悲伤	E2焦虑紧张		C1	C2	C3	C4	C5	O1	O2	O3	O4
2	2	3	3	3	3	3	3		1	1		1	1		3	6	2	1		1	1	1	1
4	2	3	3	3	3	3	3		1	1		1	1		3	6	2	3		1	1	1	1
3	3	3	3	3	3	3	3		1	1		1	1		3	6	2	2		1	1	1	1
9	3	3	3	3	3	3	3		1	1		1	1		3	6	2	2		1	1	1	1
11
14	3	3	3	3	3	3	3		1	1		1	1		3	6	2	3		1	1	1	1
16	3	3	3	3	3	3	3		1	1		1	1		3	4	1	1		1	1	1	1
19	3	3	3	3	3	3	3		2	1		1	1		3	6	2	1		1	1	1	1
20	3	3	3	3	3	3	3		1	1		1	1		3	6	1	3		1	1	1	1
21	3	3	3	3	3	3	3		1	1		1	1		3	6	2	2		1	1	1	1
23	3	3	3	3	3	3	3		1	1		1	1		3	4	1	4		1	1	1	1
24	3	3	3	3	3	3	3		1	1		1	1		3	6	1	3		1	1	1	1
25	3	3	3	3	3	3	3		1	1		1	1		3	6	2	2		1	1	1	1
28	3	3	3	3	3	3	3		1	1		1	1		3	6	2	1		1	1	1	1
29	3	3	3	3	3	3	3		1	1		1	1		2	3	0	0		1	1	1	1
30	3	3	3	3	3	3	3		1	1		1	1		3	6	2	3		1	1	1	1
33	3	3	3	3	3	3	3		1	1		1	1		3	6	2	2		1	1	1	1
34	3	3	3	3	3	3	3		1	1		1	1		3	6	1	4		1	1	1	1
37	3	3	3	3	3	3	3		1	1		1	1		3	4	1	1		1	1	1	1
41	3	3	3	3	3	3	3		1	1		1	1		3	6	3	4		1	1	1	1
43	3	3	3	3	3	3	3		1	1		1	1		3	6	2	4
46
50
52
55
56
60

## Sheet: 3d recvery
	伤害性因素		情绪因素		认知因素				患者评价
编号	N1疼痛	N2恶心	E1抑郁悲伤	E2焦虑紧张	C1	C2	C3	C4	O1	O2	O3	O4
2	1	1	1	1	3	6	2	2	1	1	1	1
4	1	1	1	1	3	6	2	3	1	1	1	1
5	1	1	1	1	3	6	2	2	1	1	1	1
9	1	1	1	1	3	6	1	1	1	1	1	1
11
14	1	1	1	1	3	6	2	4	1	1	1	1
16	1	1	1	1	3	6	1	1	1	1	1	1
19	1	1	1	1	3	6	2	1	1	1	1	1
20	1	1	1	1	3	6	1	2	1	1	1	1
21	1	1	1	1	3	6	2	2	1	1	1	1
23	1	1	1	1	3	4	1	3	1	1	1	1
24	1	1	1	1	3	6	2	3	1	1	1	1
25	1	1	1	1	3	6	2	2	1	1	1	1
28	1	1	1	1	3	6	2	3	1	1	1	1
29	2	1	1	2	3	5	1	1	1	1	1	1
30	1	1	1	1	3	6	2	3	1	1	1	1
33	1	1	1	1	3	6	5	6	1	1	1	1
34	1	1	1	1	3	6	1	4	2	3	1	1
37	1	1	1	1	3	6	1	4	2	3	1	1
41	1	1	1	1	3	6	3	6	1	1	1	1
43	1	1	1	1	3	6	2	5	1	1	1	1
