# Supplementary material for: A Comparison of Two Peripheral Nerve Blocks Combined With General Anesthesia in Elderly Patients Undergoing Arthroplasty for Hip Fractures: A Pilot Randomized Controlled Trial
Source: Front Surg. 2022 Feb 17;9:715422. doi: 10.3389/fsurg.2022.715422 (PMC8891216; doi:10.3389/fsurg.2022.715422)
Supplement: Supplementary file 1 [file Data_Sheet_1.ZIP › 715422/B组统计数据.xlsx]

## Sheet: patient
编号	性别	年龄	受教育时间	ASA分级	体重	身高	BMI	饮酒	吸烟	既往史	手术麻醉史	诊断	手术类型
1	女	85	16	2	65	157	26.3702		0	高血压	胆囊切除术	左股骨颈骨折	空心钉
3	女	77	16	2	66	158	26.4381	0	0	高血压	子宫肌瘤术后	左股骨颈骨折	左双极头置换
7	女	84	12	2	42	152	18.1787	0	0	2	0	左股骨颈骨折	左双极头置换
6	男	69	12	2	80	174	26.4236	0	0	5	0	左股骨颈骨折	左双极头置换
10	男	80	12	3	45	167	16.1354	0	0	2	0	右股骨颈骨折	右双极头置换
12	女	84	6	3	65	160	25.3906	0	0	2	0	右股骨颈骨折	右双极头置换
13	男	71	6	2	60	170	20.7612	0	2	0	0	左粗隆骨折	切开复位内固定
15	男	65	6	2	70	170	24.2215	0	0	0	0	左粗隆骨折	切开复位内固定
17	男	68	6	2	65	168	23.03	0	0	2	0	右股骨颈骨折	右双极头置换
18	女	81	6	2	68	170	23.5294	0	0	2,6	0	右股骨颈骨折	右双极头置换
22	男	74	15	2	73	165	26.8136	0.7kg	0		0	左股骨粗隆骨折	切开复位内固定
28	女	84	6	2	53	158	21.2306	0	0	6	0	右股骨粗隆骨折	切开复位内固定
27	女	82	6	2	45	150	20	0	0	2	0	左股骨颈骨折	左双极头置换
31	女	85	6	2	50	160	19.5312	0	0	高血压	0	左股骨颈骨折	左双极头置换
32	女	79	6	2	54	162	20.5761	0	0	0	0	左股骨颈骨折	左双极头置换
35	男	86	6	2	45	150	20	0	0	0	0	左股骨颈骨折	左双极头置换
36	女	70	12	3	75	160	29.2969	0	0	0	0	右粗隆股折	右粗隆骨折切开复位内固定
38	男	85	12	2	75	168	26.5731	0	0	0	0	右股骨粗隆骨折	切开复位内固定
39	女	81	6	2	50	155	20.8117	0	0	0	0	右股骨颈骨折	右双极头置换
40	男	73	6	2	50	163	18.8189	0	0	0	0	右股骨颈骨折	右双极头置换
42	女	66	6	1	60	162	22.8624	0	0	0	0	右股骨颈骨折	右双极头置换
							#DIV/0!
							#DIV/0!
							#DIV/0!
							#DIV/0!
							#DIV/0!
							#DIV/0!
							#DIV/0!
							#DIV/0!
							#DIV/0!
							#DIV/0!

## Sheet: surgical
编号	麻醉时间(min)	手术时间(min)	高血压次数	降压药	低血压次数	麻黄碱用量（mg）	舒芬太尼用量（ug）	总输液量	失血量	输血量	睁眼时间(min)
1	30	25	1	0	0	0	0	500	10	0	30
3	75	65	0	0	0	0	5	1000	400	2U	20
7	75	60	0	0	1	15	5	1000	400	2U	10
6	75	65	0	0	3	30	5	1000	400	2U	25
10	70	60	0	0	1	5	2.5	1000	500	2U	10
12	85	75	0	0	2	10	2.5	1000	500	2U	10
13	40	30	0	0	0	0	2.5	1200	150	0	20
15	65	55	0	0	1	5	5	1200	100	0	15
17	60	50	0	0	1	5	12.5	1000	500	2U	10
18	55	45	0	0	1	5	2.5	1000	450	2U	10
22	70	55	1	0	0	0	7.5	1500	300	0	12
28	65	50	0	0	0	0	5	1300	250	0	10
27	50	40	0	0	1	5	2.5	1200	200	0	12
31	65	55	0	0	3	15	5	1000	150	0	5
32	150	85	0	0	0	0	12.5	2000	500	2U	10	排除
35	65	55	0	0	0		5	1100	300	2U	10
36	60	45	0	0	1	10	2.5	1000	200	2U	5
38	60	45	0	0	2	10	10	1000	300	2U	10
39	70	55	0	0	1	15	5	1500	300	2U	5
40	70	60	0	0	3	15	2.5	1000	200	2U	10
42	60	50	0	0	1	10	7.5	1200	150	0	10

## Sheet: basic line
	生理因素										伤害性因素		情绪因素			认知因素
编号	P1收缩压	P2心率	P3体温	P4呼吸	P5氧气需求	P6呼吸	P7躁动	P8意识	P9指令		N1疼痛	N2恶心	E1抑郁悲伤	E2焦虑紧张		C1	C2	C3	C4	C5
1	2	3	3	3	3	3	3	3	3		1	1	1	1		3	6	3	2
3	3	3	3	3	3	3	3	3	3		1	1	1	1		3	6	2	3
7	3	3	3	3	3	3	3	3	3		2	1	1	1		3	6	3	3
6	2	3	3	3	3	3	3	3	3		2	1	1	1		3	6	3	3
10	2	3	3	3	3	3	3	3	3		3	1	2	2		3	3	2	2
12	3	3	3	3	3	3	3	3	3		3	1	1	2		3	4	1	2
13	3	3	3	3	3	3	3	3	3		1	1	1	1		3	5	2	2
15	3	3	3	3	3	3	3	3	3		3	1	1	1		3	6	2	2
17	2	3	3	3	3	3	3	3	3		3	1	1	1		3	6	5	7
18	2	3	3	3	3	3	3	3	3		2	1	1	1		3	6	2	5
22	2	3	3	3	3	3	3	3	3		4	2	1	1		3	6	6	4
28	2	3	3	3	3	3	3	3	3		5	1	1	1		3	5	3	1
27	2	3	3	3	3	3	3	3	3		2	1	1	1		3	6	4	3
31	2	1	3	3	3	3	3	3	3		3	1	1	1		3	6	1	2
32	2	3	3	3	3	3	3	3	3		1	1	1	1		3	6	1	2
35	3	3	3	3	3	3	3	3	3		2	1	1	1		3	6	1	2
36	2	3	3	3	3	3	3	3	3		4	1	2	2		3	6	2	6
38	2	3	3	3	3	3	3	3	3		3	1	1	2		3	6	1	5
39	2	3	3	3	3	3	3	3	3		2	1	1	1		3	6	2	2
40	3	3	3	3	3	3	3	3	3		1	1	1	1		3	6	2	2
42	3	3	3	3	3	3	3	3	3		5	1	2	2		3	6	2	4

## Sheet: immediate recovery
	生理因素									伤害性因素		情绪因素		认知因素
编号	P1收缩压	P2心率	P3体温	P4呼吸	P5氧气需求	P6呼吸	P7躁动	P8意识	P9指令	N1疼痛	N2恶心	E1抑郁悲伤	E2焦虑紧张	C1	C2	C3	C4	C5
1	2	3	3	3	3	3	3	3	3	888	888	888	888	888	888	888	888
3	3	3	3	3	3	3	3	3	3	888	888	888	888	888	888	888	888
7	3	3	3	3	3	3	3	3	3	1	1	1	1	3	6	3	2
6	2	3	3	3	3	3	3	3	3	888	888	888	888	888	888	888	888
10	2	3	3	3	3	3	3	3	3	1	1	1	1	3	4	3	2
12	3	3	3	3	3	3	3	3	3	888	888	888	888	888	888	888	888
15	3	3	3	3	3	3	3	3	3	2	1	1	1	3	6	1	1
17	2	3	3	3	3	3	3	3	3	1	1	1	1	3	6	4	6
18	3	3	3	3	3	3	3	3	3	3	1	1	1	3	6	1	4
22	2	3	3	3	3	3	3	3	3	2	1	1	1	3	6	4	3
28	2	3	3	3	3	3	3	3	3	888	888	888	888	888	888	888	888
27	2	3	3	3	3	3	2	3	3	2	1	1	1	3	6	2	2
31	2	3	3	3	3	3	3	3	3	1	1	1	1	3	6	1	2
32	3	3	3	3	3	3	3	2	3	1	1	1	1	3	6	666	666
35	3	3	3	3	3	3	3	3	3	1	1	1	1	2	6	1	2
36	2	3	3	3	3	3	3	3	3	1	1	1	1	3	6	1	4
38	2	3	3	3	3	3	3	3	3	2	1	1	1	3	6	2	6
39	2	3	3	3	3	3	3	3	3	1	1	1	1	3	6	2	2
40	3	3	3	3	3	3	3	3	3	1	1	1	1	3	6	2	2
42	3	3	3	3	3	3	3	3	3	2	1	1	1	3	6	2	3

## Sheet: early recovery
	生理因素									伤害性因素		情绪因素		认知因素
编号	P1收缩压	P2心率	P3体温	P4呼吸	P5氧气需求	P6呼吸	P7躁动	P8意识	P9指令	N1疼痛	N2恶心	E1抑郁悲伤	E2焦虑紧张	C1	C2	C3	C4	C5
1	2	3	3	3	3	3	3	3	3	1	1	1	1	3	6	3	2
3	3	3	3	3	3	3	3	3	3	1	1	1	1	3	6	3	3
7	3	3	3	3	3	3	3	3	3	1	1	1	1	3	6	2	3
6	3	3	3	3	3	3	3	3	3	1	1	1	1	3	4	3	3
10	2	3	3	3	3	3	3	3	3	1	1	1	1	3	5	1	2
12	3	3	3	3	3	3	3	3	3	1	1	1	1	3	4	2	1
13	3	3	3	3	3	3	3	3	3	1	1	1	1	3	5	1	2
15	3	3	3	3	3	3	3	3	3	2	1	1	1	3	6	1	2
17	3	3	3	3	3	3	3	3	3	2	1	1	1	3	6	5	6
18	3	3	3	3	3	3	3	3	3	2	1	1	1	3	6	1	5
22	3	3	3	3	3	3	3	3	3	1	1	1	1	3	6	5	3
28	2	3	3	3	3	3	3	3	3	1	1	1	1	3	5	2	1
27	2	3	3	3	3	3	3	3	3	1	1	1	1	3	6	2	2
31	2	3	3	3	3	3	3	3	3	2	1	1	1	3	6	1	2
32	2	3	3	3	3	3	3	3	3	3	1	1	1	3	6	666	666
35	3	3	3	3	3	3	3	3	3	1	1	1	1	2	6	2	3
36	2	3	3	3	3	3	3	3	3	1	1	1	1	3	6	2	6
38	3	2	3	3	3	3	3	3	3	1	1	1	1	3	6	2	4
39	2	3	3	3	3	3	3	3	3	1	1	1	1	3	6	2	2
40	3	3	3	3	3	3	3	3	3	1	1	1	1	3	6	2	3
42	3	3	3	3	3	3	3	3	3	2	1	1	1	3	6	2	4

## Sheet: 1d recovery
	生理因素							伤害性因素		情绪因素		认知因素					患者评价
编号	P1收缩压	P2心率	P3体温	P4呼吸	P5氧气需求	P6呼吸	P7躁动	N1疼痛	N2恶心	E1抑郁悲伤	E2焦虑紧张	C1	C2	C3	C4	C5	O1	O2	O3	O4
1	3	3	3	3	3	3	3	1	1	1	1	3	6	3	5		1	1	1	1
3	3	3	3	3	3	3	3	1	1	1	1	3	6	3	4		1	1	1	1
7	3	3	3	3	3	3	3	1	1	1	1	3	6	3	2		1	1	1	1
6	3	3	3	3	3	3	3	1	1	1	1	3	4	3	2		1	1	1	1
10	2	3	3	3	3	3	3	1	1	1	1	3	5	1	2		1	1	1	1
12	2	3	3	3	3	3	3	1	1	1	2	3	3	2	1		1	1	1	1
13	3	3	3	3	3	3	3	1	1	1	1	3	5	2	2		1	1	1	1
15	3	3	3	3	3	3	3	1	1	1	1	3	6	1	2		1	1	1	1
17	3	3	3	3	3	3	3	1	1	1	1	3	6	4	6		1	1	1	1
18	3	3	3	3	3	3	3	1	1	1	1	3	6	1	4		1	1	1	1
22	3	3	3	3	3	3	3	1	1	1	1	3	6	6	4		1	1	1	1
28	3	3	3	3	3	3	3	1	1	1	1	3	5	2	1		1	1	1	1
27	3	3	3	3	3	3	3	1	1	1	1	3	6	2	3		1	1	1	1
31	3	3	3	3	3	3	3	2	1	1	1	3	6	2	3		1	1	1	1
32	2	2	3	3	3	3	3	3	2	1	1	3	6	1	666		1	1	2	2
35	3	3	3	3	3	3	3	1	1	1	1	2	6	2	2		1	1	1	1
36	3	3	3	3	3	3	3	1	1	1	1	3	6	2	7		1	1	1	1
38	2	3	3	3	3	3	3	1	1	1	1	3	6	2	5		1	1	1	1
39	3	3	3	3	3	3	3	1	1	1	1	3	6	2	3		1	1	1	1
40	3	3	3	3	3	3	3	2	2	1	1	3	6	2	2		1	1	1	1
42	3	3	3	3	3	3	3	1	1	1	1	3	6	2	3
														2.28571

## Sheet: 3d recovery
	伤害性因素		情绪因素		认知因素				患者评价
编号	N1疼痛	N2恶心	E1抑郁悲伤	E2焦虑紧张	C1	C2	C3	C4	O1	O2	O3	O4
1	1	1	1	1	3	6	3	4	1	1	1	1
3	1	1	1	1	3	6	3	4	1	1	1	1
7	1	1	1	1	3	6	3	2	1	1	1	1
6	1	1	1	1	3	4	3	3	1	1	1	1
10	1	1	1	1	3	5	1	3	1	1	1	1
12	1	1	1	1	3	4	2	2	1	1	1	1
13	1	1	1	1	3	6	2	2	1	1	1	1
15	1	1	1	1	3	6	1	1	1	1	1	1
17	1	1	1	1	3	6	4	7	1	1	1	1
18	1	1	1	1	3	6	1	5	1	1	1	1
22	1	1	1	1	3	6	6	4	1	1	1	1
28	1	1	1	1	3	5	2	2	1	1	1	1
27	1	1	1	1	3	6	2	3	1	1	1	1
31	1	1	1	1	3	6	2	3	1	1	1	1
32	1	1	1	1	3	6	1	1	1	1	2	2
35	1	1	1	1	3	6	2	3	1	1	1	1
36	1	1	1	1	3	6	2	7	1	1	1	1
38	1	1	1	1	3	6	2	5	1	1	1	1
39	1	1	1	1	3	6	2	3	1	1	1	1
40	1	1	1	1	3	6	2	4	1	1	1	1
42	1	1	1	1	3	6	2	4	1	1	1	1
