# Supplementary material for: A Comparison of Two Peripheral Nerve Blocks Combined With General Anesthesia in Elderly Patients Undergoing Arthroplasty for Hip Fractures: A Pilot Randomized Controlled Trial
Source: Front Surg. 2022 Feb 17;9:715422. doi: 10.3389/fsurg.2022.715422 (PMC8891216; doi:10.3389/fsurg.2022.715422)
Supplement: Supplementary file 1 [file Data_Sheet_1.ZIP › 715422/血流动力学.xlsx]

## Sheet: A组血压
A组	T0收缩压	T0舒张压	T0MAP	T1收缩压	T1舒张压	T1MAP	T2收缩压	T2舒张压	T2MAP	T3收缩压	T3舒张压	T3MAP	T4收缩压	T4舒张压	T4MAP	T5收缩压	T5舒张压	T5MAP	T6收缩压	T6舒张压	T6MAP	T7收缩压	T7舒张压	T7MAP	T8收缩压	T8舒张压	T8MAP	T9收缩压	T9舒张压	T9MAP	手术结束前			结束后		MAP
1	135	84	101	150	93	112	110	65	80	95	56	69	115	67	83	112	62	78.6667	112	65	80.6667	112	64	80	116	66	82.6667	112	64	80	120	68	85.3333	125	80	95
2	138	85	102.667	135	81	99	99	56	70.3333	90	53	65.3333	98	54	68.6667	123	74	90.3333	118	70	86	107	61	76.3333	112	61	78	107	61	76.3333	111	63	79	123	78	93
3	150	88	108.667	158	85	109.333	115	75	88.3333	91	59	69.6667	110	70	83.3333	120	68	85.3333	111	68	82.3333	102	72	82	118	72	87.3333	102	72	82	109	74	85.6667	115	81	92.3333
4	125	78	93.6667	135	86	102.333	106	65	78.6667	90	54	66	88	57	67.3333	112	68	82.6667	120	76	90.6667	101	70	80.3333	107	66	79.6667	103	65	77.6667	109	66	80.3333	111	71	84.3333
5	156	87	110	160	90	113.333	116	70	85.3333	99	61	73.6667	112	68	82.6667	114	70	84.6667	125	75	91.6667	111	68	82.3333	124	73	90	117	66	83	123	68	86.3333	126	77	93.3333
6	150	70	96.6667	155	77	103	115	65	81.6667	95	58	70.3333	116	69	84.6667	115	69	84.3333	114	68	83.3333	105	66	79	109	66	80.3333	109	65	79.6667	114	64	80.6667	118	68	84.6667
7	134	78	96.6667	136	80	98.6667	111	65	80.3333	88	58	68	98	59	72	112	70	84	105	66	79	99	64	75.6667	99	65	76.3333	102	68	79.3333	118	73	88	122	75	90.6667
8	160	88	112	165	95	118.333	119	77	91	105	70	81.6667	112	71	84.6667	118	64	82	115	71	85.6667	107	61	76.3333	105	58	73.6667	107	61	76.3333	99	59	72.3333	109	64	79
9	133	78	96.3333	137	82	100.333	109	61	77	96	55	68.6667	104	60	74.6667	121	66	84.3333	108	67	80.6667	105	55	71.6667	99	59	72.3333	100	54	69.3333	92	51	64.6667	103	56	71.6667
10	144	86	105.333	156	89	111.333	118	72	87.3333	97	55	69	108	67	80.6667	110	70	83.3333	113	69	83.6667	108	64	78.6667	102	65	77.3333	115	69	84.3333	115	69	84.3333	116	67	83.3333
11	155	88	110.333	150	83	105.333	120	66	84	99	58	71.6667	106	58	74	114	65	81.3333	118	71	86.6667	114	73	86.6667	124	75	91.3333	126	76	92.6667	127	80	95.6667	122	78	92.6667
12	131	76	94.3333	128	77	94	98	65	76	95	62	73	109	78	88.3333	107	68	81	109	64	79	99	64	75.6667	104	60	74.6667	109	64	79	113	68	83	115	78	90.3333
13	118	67	84	119	66	83.6667	89	56	67	86	60	68.6667	99	62	74.3333	116	65	82	98	62	74	93	56	68.3333	95	60	71.6667	99	63	75	105	65	78.3333	109	66	80.3333
14	128	78	94.6667	123	75	91	96	67	76.6667	94	63	73.3333	98	65	76	120	76	90.6667	112	67	82	111	69	83	109	68	81.6667	108	66	80	117	67	83.6667	121	70	87
15	147	89	108.333	145	88	107	115	70	85	101	58	72.3333	104	63	76.6667	111	67	81.6667	118	75	89.3333	106	63	77.3333	123	65	84.3333	109	63	78.3333	118	68	84.6667	119	68	85
16	138	77	97.3333	142	82	102	128	76	93.3333	108	61	76.6667	109	65	79.6667	112	67	82	127	78	94.3333	119	73	88.3333	112	75	87.3333	118	72	87.3333	126	73	90.6667	130	75	93.3333
17	134	75	94.6667	139	77	97.6667	107	60	75.6667	98	60	72.6667	115	70	85	115	68	83.6667	118	68	84.6667	113	67	82.3333	109	66	80.3333	117	67	83.6667	115	64	81	124	68	86.6667
18	156	91	112.667	154	92	112.667	108	75	86	99	55	69.6667	112	76	88	116	77	90	128	82	97.3333	120	78	92	117	78	91	126	78	94	134	76	95.3333	136	80	98.6667
19	141	100	113.667	145	103	117	117	87	97	100	67	78	114	82	92.6667	119	85	96.3333	129	85	99.6667	109	81	90.3333	108	81	90	109	79	89	112	77	88.6667	117	81	93
20	126	78	94	125	71	89	95	54	67.6667	93	55	67.6667	98	60	72.6667	110	74	86	109	62	77.6667	89	53	65	100	53	68.6667	102	53	69.3333	109	56	73.6667	113	75	87.6667
			101.35			103.35			81.4167			71.25			79.45			84.7167			85.4167			79.5667			80.9333			80.8167			83.0667			88.1
	T0基础值	T1神经阻滞后	T2诱导后即刻	T3侧卧位即刻	T4手术开始5min	T5手术开始10min	T6手术开始15min	T7手术开始20min	T8手术开始25min	T9手术开始25min
							扩髓

## Sheet: B组血压
B组	T0收缩压	T0舒张压	T0MAP	T1收缩压	T1舒张压	T1MAP	T2收缩压	T2舒张压	T2MAP	T3收缩压	T3舒张压	T3MAP	T4收缩压	T4舒张压	T4MAP	T5收缩压	T5舒张压	T5MAP	T6收缩压	T6舒张压	T6MAP	T7收缩压	T7舒张压	T7MAP	T8收缩压	T8舒张压	T8MAP	T9收缩压	T9舒张压	T9MAP	手术结束前			手术结束后
1	138	84	102	140	86	104	110	56	74	75	48	57	90	40	56.6667	95	45	61.6667	105	50	68.3333	120	56	77.3333	130	58	82	126	58	80.6667	124	60	81.3333	125	65	85
2	150	78	102	139	82	101	120	60	80	98	45	62.6667	90	50	63.3333	105	55	71.6667	110	55	73.3333	100	50	66.6667	110	45	66.6667	98	50	66	95	45	61.6667	108	60	76
3	135	87	103	137	88	104.333	110	50	70	105	70	81.6667	98	65	76	104	55	71.3333	99	68	78.3333	95	65	75	101	61	74.3333	111	69	83	108	58	74.6667	110	77	88
4	155	82	106.333	156	84	108	118	60	79.3333	110	65	80	100	55	70	90	50	63.3333	102	62	75.3333	100	64	76	96	50	65.3333	94	57	69.3333	100	61	74	106	65	78.6667
5	132	82	98.6667	139	87	104.333	130	65	86.6667	97	63	74.3333	105	71	82.3333	103	80	87.6667	103	77	85.6667	94	72	79.3333	97	68	77.6667	96	59	71.3333	99	60	73	101	62	75
6	118	70	86	125	65	85	85	45	58.3333	85	55	65	91	55	67	87	54	65	99	68	78.3333	102	66	78	91	58	69	108	71	83.3333	95	55	68.3333	99	55	69.6667
7	139	85	103	140	86	104	132	70	90.6667	110	60	76.6667	124	74	90.6667	98	70	79.3333	99	60	73	101	58	72.3333	98	58	71.3333	95	57	69.6667	98	58	71.3333	104	67	79.3333
8	152	84	106.667	148	80	102.667	118	70	86	85	50	61.6667	95	54	67.6667	94	64	74	98	63	74.6667	94	55	68	97	61	73	102	65	77.3333	100	60	73.3333	106	63	77.3333
9	132	76	94.6667	137	81	99.6667	97	49	65	87	43	57.6667	115	45	68.3333	110	63	78.6667	120	65	83.3333	109	59	75.6667	95	60	71.6667	97	62	73.6667	99	64	75.6667	107	59	75
10	144	86	105.333	141	83	102.333	99	63	75	95	51	65.6667	88	57	67.3333	94	58	70	99	58	71.6667	99	58	71.6667	87	55	65.6667	96	54	68	92	55	67.3333	97	69	78.3333
11	136	77	96.6667	138	80	99.3333	102	55	70.6667	97	53	67.6667	93	54	67	97	55	69	106	63	77.3333	108	61	76.6667	94	59	70.6667	117	66	83	111	65	80.3333	103	68	79.6667
12	123	65	84.3333	119	64	82.3333	82	45	57.3333	92	52	65.3333	94	50	64.6667	88	53	64.6667	89	46	60.3333	85	45	58.3333	86	43	57.3333	99	52	67.6667	100	53	68.6667	106	73	84
13	133	75	94.3333	137	73	94.3333	103	60	74.3333	99	55	69.6667	93	49	63.6667	95	50	65	97	51	66.3333	94	49	64	97	55	69	106	60	75.3333	110	65	80	111	69	83
14	158	95	116	165	98	120.333	104	67	79.3333	92	59	70	95	68	77	101	68	79	98	68	78	88	67	74	94	64	74	105	67	79.6667	109	64	79	113	68	83
15	143	81	101.667	147	86	106.333	99	61	73.6667	101	63	75.6667	100	65	76.6667	98	61	73.3333	103	68	79.6667	98	58	71.3333	105	69	81	91	60	70.3333	99	55	69.6667	105	65	78.3333
16	128	76	93.3333	135	80	98.3333	105	58	73.6667	98	50	66	111	63	79	108	67	80.6667	109	70	83	111	68	82.3333	110	71	84	101	55	70.3333	103	58	73	109	61	77
17	129	71	90.3333	130	74	92.6667	91	49	63	99	52	67.6667	98	56	70	93	53	66.3333	97	60	72.3333	91	55	67	93	57	69	92	58	69.3333	98	56	70	100	59	72.6667
18	147	88	107.667	153	92	112.333	104	66	78.6667	94	62	72.6667	107	69	81.6667	99	59	72.3333	105	68	80.3333	107	70	82.3333	101	63	75.6667	94	56	68.6667	102	61	74.6667	105	63	77
19	131	81	97.6667	137	86	103	92	57	68.6667	97	63	74.3333	83	50	61	88	57	67.3333	99	65	76.3333	109	70	83	106	61	76	99	65	76.3333	108	68	81.3333	109	80	89.6667
20	135	76	95.6667	139	75	96.3333	89	45	59.6667	89	50	63	99	55	69.6667	97	51	66.3333	103	53	69.6667	87	50	62.3333	92	50	64	108	60	76	110	65	80	113	68	83
21	125	89	101	134	90	104.667	88	48	61.3333	87	51	63	91	64	73	88	52	64	95	57	69.6667	96	55	68.6667	90	51	64	93	52	65.6667	95	54	67.6667	99	56	70.3333
			99.3492			101.206			72.6349			68.4444			71.0794			70.9841			75			72.8571			71.4921			73.5556			73.5714			79.0476
	T0基础值	T1神经阻滞后	T2诱导后即刻	T3侧卧位即刻	T4手术开始5min	T5手术开始10min	T6手术开始15min	T7手术开始20min	T8手术开始25min	T9手术开始25min

## Sheet: A组心率
A组	T0	T1	T2	T3	T4	T5	T6	T7	T8	T9	手术结束前	手术结束后
1	88	95	88	90	84	86	84	83	86	80	81	87
2	88	87	77	83	81	84	85	80	78	79	76	82
3	78	79	70	72	73	77	79	75	76	77	77	79
4	79	76	68	67	70	72	76	73	69	73	76	81
5	85	88	97	90	87	82	78	79	81	82	80	83
6	60	63	70	50	60	60	63	60	56	65	60	66
7	63	62	65	67	60	58	67	69	67	56	61	67
8	80	78	64	67	70	74	75	76	78	65	76	79
9	66	65	67	70	68	69	76	75	73	79	75	80
10	86	90	87	89	80	87	88	86	85	81	84	88
11	80	78	76	79	76	82	81	76	77	75	74	81
12	75	73	68	71	70	68	66	72	73	74	76	82
13	79	76	68	67	70	72	76	73	69	73	76	78
14	85	88	76	77	80	83	80	77	79	74	75	78
15	65	64	68	55	63	62	66	65	60	71	67	70
16	64	65	60	69	70	76	77	68	66	65	66	71
17	78	77	79	90	85	78	76	75	74	76	75	77
18	66	65	67	70	68	69	76	75	73	79	75	79
19	82	86	90	88	80	78	82	83	85	86	84	88
20	58	59	70	60	58	59	66	65	64	67	66	78
平均	75.25	75.7	73.75	73.55	72.65	73.8	75.85	74.25	73.45	73.85	74	78.7
	T0基础值	T1神经阻滞后	T2诱导后即刻	T3翻身即刻	T4手术开始5min	T5手术开始10min	T6手术开始15min	T7手术开始20min	T8手术开始25min	T9手术开始25min
							扩髓

## Sheet: B组心率
B组	T0	T1	T2	T3	T4	T5	T6	T7	T8	T9	手术结束前	手术结束后
1	76	75	70	80	70	75	80	78	79	89	77	78
2	60	58	60	58	55	56	57	58	61	63	62	68
3	90	100	70	80	72	71	68	65	64	60	61	65
4	70	65	64	63	70	72	73	75	80	78	76	75
5	90	92	80	90	105	100	90	80	70	70	75	78
6	80	70	72	80	78	74	73	74	80	82	81	84
7	70	72	72	60	65	60	55	58	59	57	58	65
8	90	92	93	95	90	85	80	80	78	75	73	71
9	60	58	55	60	52	50	50	52	51	52	52	58
10	70	80	75	60	80	70	65	68	67	80	76	78
11	75	80	80	70	80	75	80	78	75	80	82	81
12	71	76	77	76	75	74	78	76	75	78	74	76
13	65	64	58	55	54	53	55	53	55	57	58	60
14	80	90	89	88	76	75	69	65	64	60	61	59
15	73	65	64	63	70	72	73	75	80	78	76	75
16	90	92	80	90	105	100	90	80	70	70	75	74
17	80	88	77	78	74	67	65	64	66	60	66	69
18	65	66	66	61	60	58	57	5	54	55	53	66
19	68	78	75	70	70	67	67	65	64	63	64	71
20	61	64	60	66	61	57	58	55	57	56	55	67
21	67	74	68	60	58	58	59	60	64	70	71	73
	73.8571	76.1429	71.6667	71.5714	72.381	69.9524	68.6667	64.9524	67.2857	68.2381	67.9048	71
	T0基础值	T1神经阻滞后	T2诱导后即刻	T3翻身即刻	T4手术开始5min	T5手术开始10min	T6手术开始15min	T7手术开始20min	T8手术开始25min	T9手术开始25min	30min
